# Supplementary material for: Integrated Transcriptome and Untargeted Metabolomic Analyses Revealed the Role of Methyltransferase Lae1 in the Regulation of Phospholipid Metabolism in Trichoderma atroviride
Source: J Fungi (Basel). 2023 Jan 14;9(1):120. doi: 10.3390/jof9010120 (PMC9864869; doi:10.3390/jof9010120)
Supplement: Supplementary file 1 [file jof-09-00120-s001.zip › Table S1.xlsx]

## Sheet: Sheet1
Gene id	Log2FC(ML/WT)	P_adjust	Regulate	KO_name
TRIATDRAFT_147071	-1.91	1.22e-11	down	PLCD
TRIATDRAFT_161427	2.72	1.57e-48	up	PPIP5K, VIP
TRIATDRAFT_219961	1.61	2.56e-11	up	IPMK, IPK2
TRIATDRAFT_287697	-1.81	2.12e-11	down	PIKFYVE, FAB1
TRIATDRAFT_289562	1.13	3.96e-08	up	INPP5B_F
TRIATDRAFT_297616	1.24	1.53e-12	up	CALM
TRIATDRAFT_297712	1.05	3.12e-09	up	CDIPT
TRIATDRAFT_316133	4.19	7.13e-56	up	IPK1
TRIATDRAFT_319494	1.61	1.21e-23	up	PIP5K
TRIATDRAFT_81162	-1.08	7.94e-08	down	PLCD
TRIATDRAFT_93217	-1.55	6.12e-19	down	PI4KB
