# Supplementary material for: Integrated Transcriptome and Untargeted Metabolomic Analyses Revealed the Role of Methyltransferase Lae1 in the Regulation of Phospholipid Metabolism in Trichoderma atroviride
Source: J Fungi (Basel). 2023 Jan 14;9(1):120. doi: 10.3390/jof9010120 (PMC9864869; doi:10.3390/jof9010120)
Supplement: Supplementary file 1 [file jof-09-00120-s001.zip › Table S2.xlsx]

## Sheet: Sheet1
Gene name	Gene description	Log2FC(ML/WT)	P_adjust	Regulate
atpA	mitochondrial F1 ATPase subunit alpha	1.41	3.65e-18	up
atp9	ATP synthase protein 9 mitochondrial precursor	-2.43	2.14e-55	down
atp6V0A1	vacuolar ATP synthase subunit A	1.63	3.39e-36	up
ATP6C2	vacuolar ATP synthase subunit C	1.46	1.91e-25	up
ATP6C1	V-type ATPase subunit C	1.71	3.55e-29	up
atp6c	vacuolar ATP synthase subunit c	1.04	3.86e-07	up
atp5H	ATP synthase D chain, mitochondrial	1.36	1.18e-17	up
atp4	ATP synthase subunit 4 mitochondrial precursor	1.16	1.47e-11	up
atp3	ATP synthase subunit gamma precursor	1.09	1.09e-09	up
atp20	mitochondrial F1F0-ATP synthase, subunit G	1.46	4.71e-18	up
atp2	ATP synthase beta chain mitochondrial precursor	1.04	5.63e-08	up
atp14	mitochondrial F1F0 ATP synthase subunit Atp14	1.76	3.88e-23	up
